# Supplementary material for: Neuronal processing of noxious thermal stimuli mediated by dendritic Ca2+ influx in Drosophila somatosensory neurons
Source: eLife. 2016 Feb 15;5:e12959. doi: 10.7554/eLife.12959 (PMC4786431; doi:10.7554/eLife.12959)
Supplement: Figure 1—source data 1. — DOI: http://dx.doi.org/10.7554/eLife.12959.004 [file elife-12959-fig1-data1.xlsx]

## Sheet: Sheet1
Figure.1
Panel E							Panel G
WT		dTrpA1[1]		pain[3]			WT	dTrpA1[1]	pain[3]
30mW	40mW	30mW	40mW	30mW	40mW		0.0293	0.7664	0.0209
52.5	110	0	0	12.5	62.5		0.0176	0.9266	0.0534
57.5	105	2.5	55	17.5	45		0.16	0.4727	0.0629
47.5	75	0	82.5	22.5	70		0.0503	0.8195	0.0364
40	92.5	0	42.5	5	50		0.0568	0.3469	0.0762
12.5	57.5	2.5	60	0	35		0.0728	0.92	0.0316
32.5	65	0	45	7.5	67.5		0.00725	0.2781	0.1497
27.5	72.5	0	67.5	5	52.5		0.0115	0.6573
52.5	115	0	42.5				0.00625	0.9102
42.5	62.5	0	12.5					0.951
		0	30
