# Supplementary material for: Neuronal processing of noxious thermal stimuli mediated by dendritic Ca2+ influx in Drosophila somatosensory neurons
Source: eLife. 2016 Feb 15;5:e12959. doi: 10.7554/eLife.12959 (PMC4786431; doi:10.7554/eLife.12959)
Supplement: Figure 4—source data 1. — DOI: http://dx.doi.org/10.7554/eLife.12959.019 [file elife-12959-fig4-data1.xlsx]

## Sheet: Sheet1
Time to response (sec)
Figure 4E			Figure 4F
w[1118]	Ca-alpha1D[AR66/X10]		Control	white RNAi[GL00094]	Ca-α1D RNAi[JF01848]	Ca-α1D RNAi[HMS00294]
0.96	>10		1.4	2.83	>10	2.94
1.07	>10		2.34	2.01	2.67	1.06
1.94	>10		1.06	3.3	>10	4.2
3.3	>10		3.97	1.3	>10	1.24
2.37	3.47		1.97	1.57	1.9	3.67
1.17	2.17		3.47	4.34	0.57	5.94
1.6	2.97		1.17	1.61	8.64	7.31
1.21	0.84		3.7	6.77	3.17	7.6
1.24	1.83		>10	>10	3.07	2.87
0.76	3.17		3.67	4.57	1.14	>10
1.14	9.31		5.68	3.8	2.81	3.17
1.21	4.47		1.76	1.63	4.44	4.74
0.94	1.9		5.41	3.87	4.77	>10
0.84	3.54		3.84	6.2	3.47	2.57
1.4	4.44		4.54	2.8	8.15	4.07
1.9	4.21		3.97	2.77	2.5	1.04
2.07	>10		3.47	2.97	3.87	1
1.16	>10		4.44	2.17	>10	1.2
1.84	>10		3.9	1.37	6.54	2.93
1.27	>10		1.17	4.54	0.9	1.54
3.77			1	1.93	1.57	3.73
1.2			2	>10	1.46	4.84
0.6			3.81	0.67	6.01	>10
1.5			4.4	2.33	2.97	9.07
0.53			6.38	2.17	5.4	2.97
1.63			4.4	7	8.28	7.28
1.13			3.6	7.44	6.67	4.93
1.6			1.24	4.47	4.61	>10
1.2			4.94	2.13	5.38	8.64
2.4			4.67	3.37	2.37	2.5
2.13			1.47	6.71	1.8	3.17
1.6			5.88	3.84	7.44	2.26
1.03			3.84	5.11	>10	>10
1.33			4.17	0.8	6.57	1.97
1.27			5.51	2.77	>10	3
1.04			>10	1.6	2.1	5.4
1.6			6.07	1.7	5	>10
0.9			1.17	1.47	4.81	>10
0.5			1.73	5.97	5.57	4.64
1.76			1.5	1.8	>10	3.77
0.9			4.77	2.27	4.64	>10
1.5			>10	4.37	4.38	6.18
1.73			3.94	1.34	2.4	3.53
1.74			4.17	1.87	1.16	6.21
4.44			4.74	1.6	3.37	3.87
4.07			6.91	1.71	9.7	2.23
1.53			3.9	1.64	>10	1.26
0.93			>10	5.43	>10	5.5
1.26			9.11	4.7	>10	4.17
3.94			2.24	1.57	>10	3.2
2.6			1.14	4.51	1.94	2.67
2.07			7.17	>10	>10	4.74
1.74			5.3	2.5	1.37	1.76
0.97			3.37	1.24	5.64	2.53
2.54			1.34	1.5	1.93	2.24
1.03			1.01	1.57	>10	>10
1.7			1.74	1.33	3.61	6.47
1.87			1.57	2.04	1.74	6.74
1.43			>10	2.41	1.77	5.73
1.37			5.21	5.84	5.73	>10
1.27			2.43	4.74	4.91	6.3
2.27			2	1.5	>10	4.91
1.57			>10	2.57	1.7	3.51
2.6			1.14	3.8	5.87	3.94
2.9			4.9	1.2	1.2	2.34
1.83			9.38	1.1	>10	4.24
1			8.25	3.37	4.24	8.21
1.5			6.84	4.24	>10	4.73
3.34			6.88	4.64	8.37	>10
1.1			5.41	1.91	>10	8.74
2.3			3.67	1.94	>10	4.67
2.53			3.9	5.21	1.23	2.9
4.17			2.2	2.44	2.44	3.2
3.54			5.54	1.6	3.54	2.73
2.31			2.8	1.63	9.24	2.7
2.77			1.74	1.57	5.88	4.77
3.91			3.97	3.67	4.14	1.5
1.1			1.8	7.75	2.73	9.58
1.37			3.44	6.94	1.56	6.97
			1.37	2.04	1.87	3.34
			1.56	1.53	1.24	>10
			3.54	2.71	>10	2.44
			6.74	>10	2.97	7.98
			1.37		3.57	>10
			1.63		>10	2.5
			1.96		5.07	3.87
			5.91		2.07	>10
			4.84		2.5	>10
			6.17		1.9	6.81
			0.87		4.51	7.14
			3.04		3.94	1.47
			1.93		6.31	>10
			1.54			7.34
			3.11			1.53
			2.34			7.81
			0.93			>10
			2.07			6.81
			2.27			1.61
			2.21			>10
			1.2			4.07
			1.17			>10
			1.44			>10
			6.31			5.21
						>10
						3.84
						>10
						2.9
						4.1
						3.24
						8.61
						2.2
						1.13
						6.31
						1.7
						9.07
						3.71
						0.77
						1.63
						3.9
						5.27
