# Supplementary material for: Neuronal processing of noxious thermal stimuli mediated by dendritic Ca2+ influx in Drosophila somatosensory neurons
Source: eLife. 2016 Feb 15;5:e12959. doi: 10.7554/eLife.12959 (PMC4786431; doi:10.7554/eLife.12959)
Supplement: Source code 1. — DOI: http://dx.doi.org/10.7554/eLife.12959.024 [file elife-12959-code1.zip]

Archive with 1 entries (1 files):
- roiGeneration.m
