# Supplementary material for: Neuronal processing of noxious thermal stimuli mediated by dendritic Ca2+ influx in Drosophila somatosensory neurons
Source: eLife. 2016 Feb 15;5:e12959. doi: 10.7554/eLife.12959 (PMC4786431; doi:10.7554/eLife.12959)
Supplement: Source code 1. — DOI: http://dx.doi.org/10.7554/eLife.12959.024 [file elife-12959-code1.zip › roiGeneration.m]

%% Load images

load('sample_img.mat')

%% Multipling CFP & YFP time series to improve th S/N ratio
T = length(Icfp);

CY =  zeros(size(Icfp{1}));
CYS = zeros(size(Icfp{1}));
for i = 1:T
    CY = real((double(Icfp{i}).*double(Iyfp{i})).^(1/2));
    CYS = CYS + CY;
end
CYS = CYS/T;

%% Background subtraction
Back = imopen(CYS,strel('disk',20));
Sub = imsubtract(CYS,Back);

%% Enhancing connected components(such as dendrite) by using the "line morphology filter"
Ang = cell(18,1);
for i = 1:length(Ang)
    se = strel('line',5,10*(i-1));
    Ang{i,:} = imsubtract(Sub,imtophat(Sub,se));
end
for i = 1:length(Ang)
    if i == 1
        Top = Ang{1,1};
    else
        Top = Top + Ang{i,1};
    end
end
Top = Top/length(Ang);

%% Binarize
threshold=40;
MaskTop = (Top>threshold);
MaskTopOpen = bwareaopen(MaskTop, 30);

figure; imagesc(Sub); axis('image','off');
figure; imagesc(MaskTopOpen); axis('image','off');

%% Extract FRET signal
roisize_signal = size(find(MaskTopOpen),1);
roisize_bac = size(find(imcomplement(MaskTopOpen)),1);

meanC=zeros(T,1);
meanY=zeros(T,1);
bacC=zeros(T,1);
bacY=zeros(T,1);

for i = 1:T
    meanC(i) = sum(sum(MaskTopOpen.*double(Icfp{i})))/roisize_signal;
    meanY(i) = sum(sum(MaskTopOpen.*double(Iyfp{i})))/roisize_signal;
    bacC(i) = sum(sum(imcomplement(MaskTopOpen).*double(Icfp{i})))/roisize_bac;
    bacY(i) = sum(sum(imcomplement(MaskTopOpen).*double(Iyfp{i})))/roisize_bac;
end

Ratio = (meanY-bacY)./(meanC-bacC);

figure;plot(Ratio)
